# Supplementary material for: Gender Expression, Weight Status, and Risk of Experiencing Eating Disorders among Gender-Diverse Adults Assigned Male at Birth in Bangkok, Thailand
Source: Nutrients. 2023 Aug 24;15(17):3700. doi: 10.3390/nu15173700 (PMC10489815; doi:10.3390/nu15173700)
Supplement: Supplementary file 1 [file nutrients-15-03700-s001.zip]

Archive with 1 entries (1 files):
- nutrients-2535485-supplementary.pdf
